# Supplementary material for: Human endogenous retroviral elements promote genome instability via non-allelic homologous recombination
Source: BMC Biol. 2014 Sep 23;12:74. doi: 10.1186/s12915-014-0074-4 (PMC4195946; doi:10.1186/s12915-014-0074-4)
Supplement: Additional file 2: Table S1. — HERV susceptibility pairs. [file 12915_2014_74_MOESM2_ESM.xlsx]

## Sheet: UpdatedTable1S.csv
Chromosome	HERV.1.Start	HERV.1.Stop	HERV1.Type	HERV.2.Start	HERV.2.Stop	HERV2.Type	Local.Identity.	Global.Identity.	Local.Alignment.Length	Distance.BP	V1
chr1	53890008	53895701	HERVH	55488380	55494042	HERVH	94.72	92.09	4344	1592680	1
chr1	64815625	64821444	HERVH	73453483	73459285	HERVH	94.14	94.3	5807	8632040	2
chr1	73453483	73459285	HERVH	82533246	82538520	HERVH	94.39	93.74	4210	9073962	3
chr1	79954702	79959808	HERVH	80104446	80110172	HERVH	94.01	93.27	4046	144639	4
chr1	79954702	79959808	HERVH	80162031	80167747	HERVH	94.45	92.98	4021	202224	5
chr1	185917410	185923348	HERVH	187734639	187740032	HERVH	94.49	94.69	4704	1811292	6
chr1	209622149	209627347	HERVH	213083816	213088023	HERVH	94.32	94.46	2832	3456470	7
chr1	213083816	213088023	HERVH	216318942	216326030	HERVH	96.36	94.69	2821	3230920	8
chr1	215583459	215589026	HERVH	218767651	218773407	HERVH	94.05	93.72	2836	3178626	9
chr1	215583459	215589026	HERVH	222146419	222152299	HERVH	95.61	95.76	3094	6557394	10
chr1	218767651	218773407	HERVH	222146419	222152299	HERVH	94.46	93.32	4090	3373013	11
chr1	218767651	218773407	HERVH	223197737	223203498	HERVH	94.56	93.82	4080	4424331	12
chr1	222139265	222144975	HERVH	229083170	229087634	HERVH	94.16	94.21	3421	6938196	13
chr1	222146419	222152299	HERVH	223197737	223203498	HERVH	96.15	96	4653	1045439	14
chr1	223197737	223203498	HERVH	232365374	232370745	HERVH	95.8	95.16	2561	9161877	15
chr1	229310475	229315923	HERVH	232253860	232259691	HERVH	95.62	95.21	4667	2937938	16
chr1	232365374	232370745	HERVH	233819194	233824390	HERVH	94.5	92.62	2856	1448450	17
chr1	233819194	233824390	HERVH	237095616	237101222	HERVH	94.1	90.59	3298	3271227	18
chr2	5140901	5146863	HERVH	12766460	12772383	HERVH	95.16	93.69	4665	7619598	19
chr2	8012836	8017691	HERVH	16973211	16978510	HERVH	94.1	93.16	4399	8955521	20
chr2	35661993	35667653	HERVH	38307943	38313654	HERVH	94.35	92.93	2100	2640291	21
chr2	75440856	75446663	HERVH	76800750	76806830	HERVH	94.69	95.08	2340	1354088	22
chr2	77315372	77321156	HERVH	78192265	78197976	HERVH	96.01	92.29	4188	871110	23
chr2	210164036	210169656	HERVH	216787025	216792849	HERVH	94.91	94.53	4449	6617370	24
chr2	225090047	225095703	HERVH	225161349	225167080	HERVH	95.45	95.19	4441	65647	25
chr3	104158771	104164619	HERVH	112137258	112142212	HERVH	94.66	93.64	3288	7972640	26
chr3	112137258	112142212	HERVH	115512329	115518013	HERVH	96.39	96.25	3136	3370118	27
chr3	115824203	115830075	HERVH	124471424	124477030	HERVH	94.29	94.22	4469	8641350	28
chr3	176039406	176045151	HERVH	177383621	177388920	HERVH	94.01	94.07	4513	1338471	29
chr3	186893291	186899050	HERVH	191384048	191390167	HERVH	95.34	95.09	2493	4484999	30
chr4	24324906	24329833	HERVH	24502597	24508373	HERVH	94.98	93.64	2450	172765	31
chr4	79635452	79640875	HERVH	80475123	80480863	HERVH	95.83	95.7	4318	834249	32
chr4	88842954	88847147	HERVH	92545769	92550850	HERVH	95.52	92.99	3060	3698623	33
chr4	92575752	92581719	HERVH	93360104	93365805	HERVH	95.14	94.84	4670	778386	34
chr4	92575752	92581719	HERVH	95005797	95011042	HERVH	94.85	94.35	4457	2424079	35
chr4	93192642	93197522	HERVH	93360104	93365805	HERVH	94.19	93.69	4613	162583	36
chr4	93192642	93197522	HERVH	95214447	95219721	HERVH	94.46	92.06	3708	2016926	37
chr4	93360104	93365805	HERVH	95005797	95011042	HERVH	95.11	93.99	4454	1639993	38
chr4	95005797	95011042	HERVH	95214447	95219721	HERVH	94.85	92.99	4159	203406	39
chr4	127066338	127071698	HERVH	136088589	136094273	HERVH	95.07	95.19	3488	9016892	40
chr4	133039332	133045046	HERVH	141135428	141140347	HERVH	94.09	93.39	3853	8090383	41
chr4	139848989	139854697	HERVH	141135428	141140347	HERVH	94.33	93.52	3899	1280732	42
chr4	167441851	167447582	HERVH	168797462	168803172	HERVH	94.01	93.4	2708	1349881	43
chr5	12663719	12667991	HERVH	18668951	18674707	HERVH	95.05	93.55	3431	6000961	44
chr5	75653080	75658896	HERVH	83994492	84000000	HERVH	96.2	95.13	4505	8335597	45
chr5	83994492	84000000	HERVH	92159448	92164881	HERVH	94.21	92.91	3399	8159449	46
chr5	120033240	120039106	HERVH	121809920	121814541	HERVH	95.87	94.74	2303	1770815	47
chr5	120033240	120039106	HERVH	126175028	126180139	HERVH	95.89	94.54	2444	6135923	48
chr5	121809920	121814541	HERVH	126175028	126180139	HERVH	97.04	94.09	2305	4360488	49
chr5	126175028	126180139	HERVH	135876631	135881082	HERVH	94.73	93.61	2215	9696493	50
chr5	126175028	126180139	HERVH	135901028	135906934	HERVH	95.07	94.64	2386	9720890	51
chr5	135876631	135881082	HERVH	135901028	135906934	HERVH	95.03	93.22	2434	19947	52
chr6	6028042	6033833	HERVH	14297172	14303054	HERVH	94.01	93.3	4214	8263340	53
chr6	14297172	14303054	HERVH	21361722	21367488	HERVH	95.42	95.28	4645	7058669	54
chr6	16259242	16265124	HERVH	18754374	18760101	HERVH	94.41	94.08	4321	2489251	55
chr6	82053644	82060877	HERVH	91379923	91384705	HERVH	94.52	94.1	2947	9319047	56
chr6	91379923	91384705	HERVH	94539873	94545467	HERVH	95.26	95.25	3841	3155169	57
chr6	91379923	91384705	HERVH	95263636	95269328	HERVH	96.32	96	4477	3878932	58
chr6	94539873	94545467	HERVH	95263636	95269328	HERVH	95.96	95.27	3776	718170	59
chr6	114743602	114749461	HERVH	120783779	120789279	HERVH	94.32	93.27	2459	6034319	60
chr6	114743602	114749461	HERVH	121941567	121947446	HERVH	94.21	92.94	2831	7192107	61
chr6	115352956	115358783	HERVH	123161361	123166712	HERVH	94.96	95.28	5403	7802579	62
chr6	115352956	115358783	HERVH	125211552	125218909	HERVH	94.96	93.56	4096	9852770	63
chr6	120783779	120789279	HERVH	126022993	126028909	HERVH	94.14	94.57	5565	5233715	64
chr6	121941567	121947446	HERVH	126022993	126028909	HERVH	95.31	95.43	5935	4075548	65
chr6	121941567	121947446	HERVH	131825466	131830158	HERVH	95.3	95.31	4521	9878021	66
chr6	123161361	123166712	HERVH	125211552	125218909	HERVH	95.85	94.61	4110	2044841	67
chr6	123161361	123166712	HERVH	131616496	131622336	HERVH	95.89	94.62	4424	8449785	68
chr6	123161361	123166712	HERVH	131644435	131650277	HERVH	94.05	92.99	3976	8477724	69
chr6	123161361	123166712	HERVH	132222689	132228557	HERVH	95.96	95.85	5369	9055978	70
chr6	125211552	125218909	HERVH	127169990	127175599	HERVH	94.61	93.27	4059	1951082	71
chr6	125211552	125218909	HERVH	131616496	131622336	HERVH	95.28	94.05	4099	6397588	72
chr6	125211552	125218909	HERVH	131659939	131665704	HERVH	94.32	93.35	3130	6441031	73
chr6	125211552	125218909	HERVH	131724064	131729682	HERVH	94.24	92.54	4062	6505156	74
chr6	125211552	125218909	HERVH	132222689	132228557	HERVH	95.08	93.46	4113	7003781	75
chr6	126022993	126028909	HERVH	131825466	131830158	HERVH	95.48	95.06	4552	5796558	76
chr6	145244310	145249994	HERVH	148960907	148966222	HERVH	94.39	92.18	2802	3710914	77
chr6	145244310	145249994	HERVH	154243952	154248338	HERVH	94.33	93.12	3145	8993959	78
chr6	148960907	148966222	HERVH	154243952	154248338	HERVH	94.53	94.2	3625	5277731	79
chr7	26063819	26069429	HERVH	34339743	34345184	HERVH	95.79	95.12	2953	8270315	80
chr7	120955433	120961347	HERVH	125550018	125555793	HERVH	94.75	91.94	4216	4588672	81
chr7	122456782	122463052	HERVH	125550018	125555793	HERVH	95.25	95.26	2532	3086967	82
chr7	143234371	143239706	HERVH	145940910	145946317	HERVH	94.04	93.27	3373	2701205	83
chr8	69885178	69891004	HERVH	72587171	72592895	HERVH	95.61	95.43	3881	2696168	84
chr8	98187256	98192967	HERVH	98212997	98218884	HERVH	94.21	93.14	3301	20031	85
chr8	98187256	98192967	HERVH	100955922	100961837	HERVH	95.13	94.59	3380	2762956	86
chr8	98187256	98192967	HERVH	105298139	105304321	HERVH	94.32	92.2	3232	7105173	87
chr8	98212997	98218884	HERVH	105298139	105304321	HERVH	94.86	91.89	3415	7079256	88
chr8	100955922	100961837	HERVH	105298139	105304321	HERVH	94.61	92.57	3425	4336303	89
chr8	115253832	115259312	HERVH	115293926	115299962	HERVH	96.67	95.79	3920	34615	90
chr8	115253832	115259312	HERVH	116224481	116230207	HERVH	96.14	94.96	3948	965170	91
chr8	115293926	115299962	HERVH	116224481	116230207	HERVH	96.05	95.59	4199	924520	92
chr9	76700498	76706352	HERVH	82752209	82758063	HERVH	94.29	94.52	5814	6045858	93
chr9	76700498	76706352	HERVH	85500000	85504404	HERVH	94.14	94.32	3977	8793649	94
chr9	80795609	80801735	HERVH	85500000	85504404	HERVH	94.07	92.15	2015	4698266	95
chr9	82752209	82758063	HERVH	85500000	85504404	HERVH	95.7	95.78	4347	2741938	96
chr9	82752209	82758063	HERVH	88073234	88081859	HERVH	96.41	93.77	2888	5315172	97
chr9	82752209	82758063	HERVH	90025608	90031621	HERVH	95.85	94.78	4561	7267546	98
chr9	85500000	85504404	HERVH	88073234	88081859	HERVH	95.36	93.39	2359	2568831	99
chr9	85500000	85504404	HERVH	90025608	90031621	HERVH	95.91	95.82	3884	4521205	100
chr9	85500000	85504404	HERVH	93174976	93180631	HERVH	95.77	95.72	3888	7670573	101
chr9	88073234	88081859	HERVH	90025608	90031621	HERVH	96.35	93.48	2881	1943750	102
chr9	88073234	88081859	HERVH	93174976	93180631	HERVH	95.7	93.94	2819	5093118	103
chr9	88073234	88081859	HERVH	96109869	96115626	HERVH	95.31	93.85	3061	8028011	104
chr9	90025608	90031621	HERVH	93174976	93180631	HERVH	96.59	96.19	4565	3143356	105
chr9	90025608	90031621	HERVH	96109869	96115626	HERVH	96.6	95.99	4408	6078249	106
chr9	93174976	93180631	HERVH	96109869	96115626	HERVH	97.29	96.52	4345	2929239	107
chr9	118601456	118607208	HERVH	121247910	121253675	HERVH	96.04	95.93	3541	2640703	108
chr10	6671540	6677503	HERVH	6839044	6844915	HERVH	97.03	96.57	4696	161542	109
chr10	53793516	53799321	HERVH	55252482	55264024	HERVH	96.55	95.48	2323	1453162	110
chr10	53793516	53799321	HERVH	60620754	60627091	HERVH	96.08	95.38	4682	6821434	111
chr10	55252482	55264024	HERVH	60620754	60627091	HERVH	95.66	95.09	2325	5356731	112
chr11	4240528	4246098	HERVH	4336931	4343131	HERVH	98.29	98.04	3974	90834	113
chr11	6091051	6097114	HERVH	7933697	7939454	HERVH	94.53	94.92	4648	1836584	114
chr11	67527155	67532835	HERVH	68401245	68406907	HERVH	94.25	93.45	4180	868411	115
chr11	94078890	94084581	HERVH	94374766	94380014	HERVH	94.21	92.1	2716	290186	116
chr11	124774978	124783926	HERVL	124898745	124905222	HERVL	95.98	91.44	2047	114820	117
chr11	127413002	127418355	HERVH	127638813	127644790	HERVH	94.15	94.07	3992	220459	118
chr11	130434281	130439569	HERVH	130623392	130629032	HERVH	94.43	93.63	5003	183824	119
chr12	10485574	10491242	HERVH	11615102	11620954	HERVH	94.12	94.22	4641	1123861	120
chr12	11615102	11620954	HERVH	14858354	14863574	HERVH	95.33	95.06	2489	3237401	121
chr12	50885666	50892629	HERVK9	52127980	52134056	HERVK9	94.11	92.87	2200	1235352	122
chr12	79933627	79939405	HERVH	87332458	87338532	HERVH	94.44	94.28	2369	7393054	123
chr13	35373390	35377485	HERVH	36890954	36896328	HERVH	94.65	89.16	2479	1513470	124
chr13	51744001	51749142	HERVH	56614384	56620409	HERVH	95.16	93.73	2328	4865243	125
chr13	56152362	56158222	HERVH	56229065	56234937	HERVH	94.39	94.7	5905	70844	126
chr13	56152362	56158222	HERVH	56686544	56692393	HERVH	94.15	94.55	5789	528323	127
chr13	56229065	56234937	HERVH	56686544	56692393	HERVH	95.02	95.02	5904	451608	128
chr13	66715463	66721168	HERVH	66800500	66806472	HERVH	94.62	93.63	4228	79333	129
chr13	80757645	80764114	HERVH	82440229	82446145	HERVH	94	93.29	4494	1676116	130
chr13	89165073	89170998	HERVH	91500826	91506532	HERVH	94.9	94.6	4680	2329829	131
chr14	38659842	38665730	HERVH	41985073	41991084	HERVH	95.81	95.2	2368	3319344	132
chr14	38659842	38665730	HERVH	47573399	47577968	HERVH	95.74	95.33	2475	8907670	133
chr14	41985073	41991084	HERVH	47573399	47577968	HERVH	95.61	94.83	2313	5582316	134
chr15	82779183	82785577	HERVIP10F	84883164	84891995	HERVIP10F	99.39	99.49	4917	2097588	135
chr15	100980461	100986406	HERVH	101612691	101618498	HERVH	95.19	93.56	2353	626286	136
chr16	65263707	65268794	HERVH	70650426	70655965	HERVH	94.91	93.86	4277	5381633	137
chr19	20264311	20274402	HERVL66, HERVH	22751071	22757822	HERVL66, HERVH	94.53	80.42	2245	2476670	138
chr19	20265774	20272093	HERVH	22751071	22757822	HERVH	94.53	93.71	2245	2478979	139
chr19	22203315	22208494	HERVL	22416536	22421387	HERVL	94.05	94	3461	208043	140
chr19	28128497	28137361	HERVK	36063206	36067434	HERVK	95.67	94.19	3086	7925846	141
chr19	36646376	36651925	HERVH	36750409	36756122	HERVH	94.91	93.16	4149	98485	142
chr19	36646376	36651925	HERVH	43827662	43833536	HERVH	94.04	94.15	4577	7175738	143
chr19	43827662	43833536	HERVH	47553125	47558666	HERVH	94.34	92.49	3936	3719590	144
chr20	12734466	12740281	HERVH	13338526	13342872	HERVH	96.17	94.47	3115	598246	145
chr20	23717044	23723401	HERV9, HERVIP10FH	23792935	23799132	HERV9, HERVIP10FH	94.55	95.69	5336	69535	146
chr20	38721750	38727650	HERVH	38897693	38903401	HERVH	94.38	93.61	2448	170044	147
chrX	3471182	3478202	HERVH	4458514	4464361	HERVH	95.69	94.22	4121	980313	148
chrX	3471182	3478202	HERVH	6190260	6195984	HERVH	94.34	92.74	3990	2712059	149
chrX	4809654	4815372	HERVH	12958397	12963656	HERVH	94.61	93.49	2845	8143026	150
chrX	16062836	16068537	HERVH	16197324	16202557	HERVH	95.29	94.08	3476	128788	151
chrX	29993662	29999364	HERVH	30121729	30127370	HERVH	95.16	95.17	5729	122366	152
chrX	90028311	90034154	HERVH	91528081	91533793	HERVH	94.87	93.04	4029	1493928	153
chrX	91355238	91360916	HERVH	91528081	91533793	HERVH	94.23	93.13	4157	167166	154
chrX	93953818	93959625	HERVH	97779243	97785068	HERVH	94.26	94.41	5848	3819619	155
chrX	109109302	109114091	HERVH	118451735	118457434	HERVH	94.74	93.58	2966	9337645	156
chrX	110787034	110792901	HERVH	111773607	111779585	HERVH	95.93	95.54	4735	980707	157
chrX	110787034	110792901	HERVH	113701124	113706984	HERVH	94.88	95.54	5563	2908224	158
chrX	110787034	110792901	HERVH	116413543	116418842	HERVH	94.14	91.96	4186	5620643	159
chrX	111773607	111779585	HERVH	113701124	113706984	HERVH	96.17	95.62	4411	1921540	160
chrX	111773607	111779585	HERVH	121355856	121361638	HERVH	95.37	94.88	4644	9576272	161
chrX	113701124	113706984	HERVH	121355856	121361638	HERVH	95.02	94.24	4336	7648873	162
chrX	113835732	113841698	HERVH	115946415	115952190	HERVH	95.34	94.71	4351	2104718	163
chrX	113835732	113841698	HERVH	118451735	118457434	HERVH	94.15	93.33	4351	4610038	164
chrX	115946415	115952190	HERVH	124522686	124528409	HERVH	94.03	93.96	4339	8570497	165
chrY	14432432	14442172	HERV15	15222967	15234217	HERV15	94.31	94.55	6725	780796	166
chrY	20051007	20055589	HERVK3	26277751	26282358	HERVK3	96.67	96.66	4595	6222163	167
chrY	20051007	20055589	HERVK3	27694769	27699373	HERVK3	96.69	96.68	4595	7639181	168
chrY	26263055	26267660	HERVK3	27680076	27684680	HERVK3	99.93	99.93	4606	1412417	169
chrY	26277751	26282358	HERVK3	27694769	27699373	HERVK3	99.98	99.98	4606	1412412	170
