# Supplementary material for: Human endogenous retroviral elements promote genome instability via non-allelic homologous recombination
Source: BMC Biol. 2014 Sep 23;12:74. doi: 10.1186/s12915-014-0074-4 (PMC4195946; doi:10.1186/s12915-014-0074-4)
Supplement: Additional file 3: Table S2. — Potentially HERV-mediated CNVs identified among patients in the BCM and Signature Genomic Laboratories clinical databases. [file 12915_2014_74_MOESM3_ESM.xls]

## Sheet: Sheet1
Chromosome	HERV 1 - Start	HERV 1 - Stop	HERV 1 - Type	HERV 2 - Start	HERV 2 - Stop	HERV 2 - Type	Size (bp)	Deletions	Duplications	Total
chr1	185917410	185923348	HERVH	187734639	187740032	HERVH	1816684	1	0	1
chr1	222146419	222152299	HERVH	223197737	223203498	HERVH	1051199	1	0	1
chr2	75440856	75446663	HERVH	76800750	76806830	HERVH	1360167	0	2	2
chr2	77315372	77321156	HERVH	78192265	78197976	HERVH	876820	4	3	7
chr3	112137258	112142212	HERVH	115512329	115518013	HERVH	3375801	7	0	7
chr4	79635452	79640875	HERVH	80475123	80480863	HERVH	839988	0	1	1
chr6	91379923	91384705	HERVH	95263636	95269328	HERVH	3884623	1	0	1
chr6	94539873	94545467	HERVH	95263636	95269328	HERVH	723861	0	1	1
chr6	125211552	125218909	HERVH	131616496	131622336	HERVH	6403427	1	0	1
chr8	69885178	69891004	HERVH	72587171	72592895	HERVH	2701891	2	0	2
chr8	115293926	115299962	HERVH	116224481	116230207	HERVH	930245	0	1	1
chr9	90025608	90031621	HERVH	93174976	93180631	HERVH	3149010	1	0	1
chr10	6671540	6677503	HERVH	6839044	6844915	HERVH	167412	15	27	42
chr11	127413002	127418355	HERVH	127638813	127644790	HERVH	226435	0	2	2
chr11	130434281	130439569	HERVH	130623392	130629032	HERVH	189463	2	2	4
chr20	12734466	12740281	HERVH	13338526	13342872	HERVH	602591	1	2	3
chr20	38721750	38727650	HERVH	38897693	38903401	HERVH	175751	1	0	1
								37	41	78
